# Supplementary material for: The impact of COVID-19 pandemic on cardiac rehabilitation of patients following acute coronary syndrome
Source: PLoS One. 2022 Dec 1;17(12):e0276106. doi: 10.1371/journal.pone.0276106 (PMC9714801; doi:10.1371/journal.pone.0276106)
Supplement: S1 Data — (XLSX) [file pone.0276106.s001.xlsx]

## Sheet: גיליון1
Number	M/F	Exercise capacity(EC)-1	Exercise capacity 2	Exercise capacity 3	absolute change in EC 1-->2	proportional change(%) in EC 1-->2	absolute change in EC 2-->3	proportional change in EC (%) 2-->3	Proportional change 1-->2 ( >10%)	Proportional change 1-->2 ( >25%)	Proportional change 1-->2 ( >20%)	Dyslipidemia	SMOKER	family history of CAD	Atrial fibrilation	p.Vascular Disease	CVA\TIA	HEARt Failure	Systolic Function	PCI	CABG	ASPIRIn	P2Y1 INH	BB	STATIN	EZETROL	PCSK9INH	ACE	ARB	aldacton	SGLT-2	GLP-1	GLUCOMIN	INSULIN	FUSID	height	wieght1	wight2	weight3	absolute change in weight 1-->2	proportional % change in weight1-->2	absolute change in weight 2-->3	proportional % change in weight 2-->3	BMI1	BM2	BMI3	Body fat (%)-1	Body fat (%)-2	Body fat (%)-3
1	0	7.5	8.5	8.4	1	13.3333	-0.1	-1.17647	1	0	0	1	0	0	0	0	0	0	1	1	0	1	0	1	1	0	0	0	1	0	0	0	1	0	0	175	86.6	86.6	86	0	0	-0.6	-0.692841	28.3	28.3	27.8	27.1	24.8	27.2
2	1	8.6	7.5	7.5	-1.1	-12.7907	0	0	0	0	0	0	0	0	0	0	0	0	3	1	0	0	0	1	0	0	0	0	1	0	0	0	0	0	0	160	57	57.3	57.3	0.3	0.526316	0	0	22.3	22.4	22.4	28.3	28.6	30.8
3	1	6.7	8.3	7.5	1.6	23.8806	-0.8	-9.63855	1	0	1	1	0	1	0	0	0	0	1	1	1	1	0	1	1	0	0	0	1	0	0	0	0	0	0	158	65.3	64.1	62.6	-1.2	-1.83767	-1.5	-2.34009	26.2	25.7	25.1	42.4	41.4	39.9
4	0	6.7	5.7	5.7	-1	-14.9254	0	0	0	0	0	1	1	1	0	0	0	0	1	1	1	1	1	1	0	1	0	0	1	0	1	0	1	0	0	165	68.6	70.2	69	1.6	2.33236	-1.2	-1.7094	25.1	25.8	25.3	18.2	21.2	19.1
5	1	7.2	7.5	6.4	0.3	4.16667	-1.1	-14.6667	0	0	0	0	0	0	0	1	0	0	3	1	0	1	0	1	1	1	0	1	0	0	1	0	1	0	0	150	72.4	70.7	70.4	-1.7	-2.34807	-0.3	-0.424328	32.2	31	31.1	49.9	49.1	49.1
6	1	5.7	6	5.5	0.3	5.26316	-0.5	-8.33333	0	0	0	1	0	1	0	0	0	0	1	1	1	1	0	1	1	0	0	0	1	0	1	0	1	1	0	155	65.3	65.2	63.3	-0.1	-0.153139	-1.9	-2.91411	27.2	27.1	26.3	40.3	40.7	37.9
7	0	8.5	8.5	8.5	0	0	0	0	0	0	0	1	0	1	1	0	0	1	2	1	0	1	1	0	1	0	0	0	1	0	0	0	0	0	0	170	78.6	75	78.4	-3.6	-4.58015	3.4	4.53333	27.2	27.3	27.1	27.7	27	27.4
8	1	6.2	6.5	5.4	0.3	4.83871	-1.1	-16.9231	0	0	0	1	0	0	0	0	0	1	1	1	0	1	1	1	1	0	0	1	0	0	0	0	1	0	0	161	82.4	81.5	77.6	-0.9	-1.09223	-3.9	-4.78528	31.8	31.4	29.9	42.6	44.4	43.1
9	0	8.1	8.5	8.1	0.4	4.93827	-0.4	-4.70588	0	0	0	1	0	1	1	0	0	0	1	1	0	0	0	0	1	0	0	0	1	0	0	0	0	0	0	160	66.8	65.9	64.5	-0.9	-1.34731	-1.4	-2.12443	26.1	25.7	25.2	16.7	19.3	17.3
10	0	9	9	8.4	0	0	-0.6	-6.66667	0	0	0	0	1	1	0	0	0	0	2	1	0	1	0	1	1	0	0	1	0	0	0	0	0	0	0	178	90.7	89.1	86.7	-1.6	-1.76406	-2.4	-2.6936	28.6	28.1	27.1	29	28.8	27.1
11	0	5.1	8.5	7.5	3.4	66.6667	-1	-11.7647	1	1	1	1	0	0	1	0	0	0	2	1	1	1	0	0	1	0	0	1	0	0	0	0	0	0	0	170	58.9	60.4	62	1.5	2.54669	1.6	2.64901	20.4	20.9	21	14.6	13.4	13.4
12	0	5	4.7	4.7	-0.3	-6	0	0	0	0	0	1	1	0	0	0	0	0	1	1	1	0	0	1	1	1	0	1	0	0	0	0	1	0	0	183	110.8	109	106	-1.8	-1.62455	-3	-2.75229	33.1	32.7	31.7	32.4	34.8	32.1
13	0	8.3	7.5	7.5	-0.8	-9.63855	0	0	0	0	0	1	1	0	0	0	0	0	1	1	1	1	0	1	1	0	0	0	0	0	0	0	0	0	0	165	87	87.3	86.9	0.3	0.344828	-0.4	-0.45819	32	32.1	31.9	32.4	33.4	32.8
14	0	6	7	5.5	1	16.6667	-1.5	-21.4286	1	0	0	1	0	1	0	0	1	0	1	1	0	1	1	1	1	0	0	0	0	0	0	0	0	0	0	174	96	87.6	89.7	-8.4	-8.75	2.1	2.39726	31.7	28.9	29.6	29.6	23.7	25
15	0	7.7	7.7	7	0	0	-0.7	-9.09091	0	0	0	1	0	1	0	0	0	0	1	1	0	1	1	1	1	0	0	0	0	0	0	0	0	0	0	161	67.1	66.4	65.1	-0.7	-1.04322	-1.3	-1.95783	24.9	25.5	25.1	24.9	23.3	21.7
16	0	8	8.6	7	0.6	7.5	-1.6	-18.6047	0	0	0	1	1	0	0	1	0	0	4	1	1	1	0	1	1	0	0	0	1	1	0	0	1	0	1	177	83.1	86	85.1	2.9	3.48977	-0.9	-1.04651	26.5	27.5	27.2	25.9	27.9	25.4
17	1	7.2	7	6.6	-0.2	-2.77778	-0.4	-5.71429	0	0	0	1	0	0	0	0	0	0	1	1	0	1	0	1	1	0	0	0	0	0	0	0	1	0	0	165	91.3	92.7	94.2	1.4	1.53341	1.5	1.61812	33.5	34	34.6	46.1	48.6	48.3
18	0	4.1	7.3	7	3.2	78.0488	-0.3	-4.10959	1	1	1	1	1	0	1	0	0	0	1	1	0	0	1	1	1	0	0	1	0	0	0	0	0	0	0	189	96	93.4	92.6	-2.6	-2.70833	-0.8	-0.856531	26.9	26.1	25.4	25.4	26	26.2
19	1	7.2	7.8	6	0.6	8.33333	-1.8	-23.0769	0	0	0	0	0	0	0	0	0	0	1	1	0	1	1	1	1	0	0	0	0	0	0	0	0	0	0	161	65.6	64.2	65.3	-1.4	-2.13415	1.1	1.7134	25.3	24.8	25.2	40.3	39.1	39.8
20	0	10.4	10	9	-0.4	-3.84615	-1	-10	0	0	0	1	0	1	0	0	0	0	1	1	0	1	0	1	1	0	0	0	0	0	0	0	0	0	0	175	87.1	86.2	82	-0.9	-1.0333	-4.2	-4.87239	29.4	23.1	27.7	27.8	26.7	25.1
21	1	6.6	6.8	6.3	0.2	3.0303	-0.5	-7.35294	0	0	0	1	0	0	0	0	0	0	1	0	0	0	0	0	0	0	0	0	0	0	0	0	0	0	0	158	4.3	81.4	97.3	77.1	1793.02	15.9	19.5332	35.1	32.6	31.8	51.3	47.9	48.5
22	1	5.4	5.5	5.8	0.1	1.85185	0.3	5.45455	0	0	0	1	0	0	0	0	0	0	2	1	0	1	0	1	1	1	0	0	1	0	0	0	0	0	0	163	84.5	81	79.2	-3.5	-4.14201	-1.8	-2.22222	31	30.5	29.8	45.6	43.4	44.3
23	1	5.1	5.1	5	0	0	-0.1	-1.96078	0	0	0	0	1	0	0	0	0	0	4	0	0	1	0	1	1	0	0	1	0	1	0	0	0	0	1	155	85.7	85.7	60.8	0	0	-24.9	-29.0548	24.4	24.4	25.3	40.7	40.7	41.8
24	1	4.1	5	4.1	0.9	21.9512	-0.9	-18	1	0	1	0	0	0	1	0	0	0	1	0	0	0	1	0	1	0	0	1	0	1	0	0	0	0	0	171	64.9	64.9	67.4	0	0	2.5	3.85208	22.2	22.2	23	37.1	37.1	38.6
25	1	6	7.6	6.2	1.6	26.6667	-1.4	-18.4211	1	1	1	1	0	0	0	0	0	0	1	1	0	1	1	1	1	0	0	0	1	0	0	0	0	0	0	158	59.8	62	61.3	2.2	3.67893	-0.7	-1.12903	24	24.8	24.6	37	39.3	39.6
26	1	6.3	7	7	0.7	11.1111	0	0	1	0	0	0	0	0	0	0	0	0	1	0	0	1	0	0	0	0	0	0	0	0	0	0	0	0	0	144	51.1	50.1	51.9	-1	-1.95695	1.8	3.59281	24.6	24.2	25	33.1	31.3	33.7
27	0	8	8.5	8.1	0.5	6.25	-0.4	-4.70588	0	0	0	1	0	0	0	0	0	0	1	1	0	1	0	1	1	0	0	1	0	0	0	0	0	0	0	173	96.4	90.6	93.5	-5.8	-6.0166	2.9	3.20088	32.2	30.3	31.2	26.9	26.6	26.2
28	0	8	9.5	10.2	1.5	18.75	0.7	7.36842	1	0	0																									170	72.7	73.1	72.6	0.4	0.550206	-0.5	-0.683995	25.2	25.3	25.1	22.7	19.5	20.6
29	0	6.5	5.1	7.5	-1.4	-21.5385	2.4	47.0588	0	0	0																									160	61.9	61.4	60	-0.5	-0.807754	-1.4	-2.28013	24.2	24	23.4	23.1	20.8	19.5
30	1	5	5	4	0	0	-1	-20	0	0	0	1	0	1	0	0	0	0	2	1	0	1	1	1	1	0	0	0	1	0	1	0	1	0	0	156	75.1	75.6	76.3	0.5	0.665779	0.7	0.925926	31.1	31.1	31.4	45.4	45.2	44.7
31	0	1.9	2.3	1.9	0.4	21.0526	-0.4	-17.3913	1	0	1	1	0	1	0	0	0	0	1	1	1	1	0	1	1	1	0	0	1	0	1	0	0	0	0	170	91.2	93.8	93.4	2.6	2.85088	-0.4	-0.426439	31.6	32.5	32.3	29.8	23.9	31
32	0	6.4	7	8	0.6	9.375	1	14.2857	0	0	0	1	0	0	0	0	0	0		1	0	1	1	1	0	0	0	0	1							156	73.2	72.8	71.7	-0.4	-0.546448	-1.1	-1.51099	30.1	29.9	29.5	30.1	30	30.1
33	1	4.2	5	5.4	0.8	19.0476	0.4	8	1	0	0	1	0	0	0	0	0	0	1	1	1	1	0	1	1	0	0	0	0	0	0	0	1	0	0	160	59.4	60.1	62.4	0.7	1.17845	2.3	3.82696	23.2	23.5	24.4	32.2	36.3	37.1
34	0	8.5	8.1	8.2	-0.4	-4.70588	0.1	1.23457	0	0	0	1	0	0	1	0	0	0	1	1	1	1	0	0	1	0	0	0	0	0	0	0	1	0	0	174	65.4	65	69	-0.4	-0.611621	4	6.15385	21.6	21.5	22.9	17.5	16.6	13.5
35	0	6.5	5.8	7.2	-0.7	-10.7692	1.4	24.1379	0	0	0	1	0	0	0	0	0	0	2	1	0	1	1	0	1	1	0	0	1	0	0	0	0	0	0	168	81.1	78.1	76	-3	-3.69914	-2.1	-2.68886	28.7	27.7	27.8	30.6	28.1	28.1
36	0	10.6	11	8.5	0.4	3.77358	-2.5	-22.7273	0	0	0	1	0	0	0	0	0	0	3	1	0	1	0	1	1	0	0	0	1	0	0	0	0	0	0	175	82	82.7	82.7	0.7	0.853659	0	0	27.1	27.1	27.1	23.3	23.3	25.7
37	0	6.7	6.9	6.9	0.2	2.98507	0	0	0	0	0	1	1	0	1	0	0	0	1	1	0	0	1	0	1	1	0	0	1	0	1	0	0	0	0	171	85.9	86.2	88.4	0.3	0.349243	2.2	2.5522	29.4	29.5	30.2	24.1	25.8	25.9
38	0	6.5	7.3	6.7	0.8	12.3077	-0.6	-8.21918	1	0	0	1	1	0	0	1	0	0	3	1	0	1	1	1	1	0	0	1	0	0	0	0	0	0	0	168	79.9	79.2	77.8	-0.7	-0.876095	-1.4	-1.76768	28.3	28.1	27.6	27.3	26.9	26.9
39	1	6.1	6.3	5.4	0.2	3.27869	-0.9	-14.2857	0	0	0	1	0	0	0	0	0	0	2	1	0	1	1	1	1	0	0	1	0	0	0	0	0	0	0	155	72.2	71.1	73	-1.1	-1.52355	1.9	2.67229	30.3	29.88	30.4	45.7	43.8	44.1
40	0	3.5	6	6.4	2.5	71.4286	0.4	6.66667	1	1	1	1	0	0	1	0	0	0	1	1	0	0	1	1	0	0	0	0	0	0	0	0	0	0	0	160	57	57	57	0	0	0	0
41	1	7	8.1	8	1.1	15.7143	-0.1	-1.23457	1	0	0	1	1	0	0	0	0	0	1	1	0	1	1	0	1	0	0	1	0	0	0	0	0	0	0	167	68.5	68.7	70	0.2	0.291971	1.3	1.89229	24.6	24.6	25.1	39.5	39	40.3
42	0	4.3	6	5.5	1.7	39.5349	-0.5	-8.33333	1	1	1																									173	70.5	71.1	74.5	0.6	0.851064	3.4	4.782	23.6	24	24	19.4	19.1	21.9
43	0	2	2.7	2	0.7	35	-0.7	-25.9259	1	1	1	0	1	0	0	0	0	0	3	1	0	1	1	0	1	0	0	1	0	0	0	0	0	0	0	175	84.4	83	83.1	-1.4	-1.65877	0.1	0.120482	27.6	27	27.1	25.4	27.5	27.6
44	0	4.6	4.6	4.5	0	0	-0.1	-2.17391	0	0	0	1	1	0	1	0	0	0	1	1	0	0	1	1	1	1	0	0	1	0	0	0	0	0	0	166	135	135	137	0	0	2	1.48148	49.5	49.5	50	53.2	53.2	53.8
45	0	6.8	8	7.2	1.2	17.6471	-0.8	-10	1	0	0	1	0	0	0	0	0	0	0	1	0	1	1	1	1	0	0	1	0	0	0	1	0	0	1	163	58	56	54.6	-2	-3.44828	-1.4	-2.5	21.8	21.1	20.5	17.5	15	13.2
46	1	5	5.5	5.5	0.5	10	0	0	0	0	0	1	0	0	0	0	0	0		1	0	1	0	1	1	0	0	1	0	0	0	0	1	0	0	154	79.9	79.7	80	-0.2	-0.250313	0.3	0.376412	33.7	33.6	34.1	41.1	42.8	44.1
47	1	6.1	7.2	7	1.1	18.0328	-0.2	-2.77778	1	0	0	1	0	1	0	0	0	0	1	1	0	1	0	0	1	0	0	0	0	0	0	0	0	0	0	167	69.2	70.2	69.8	1	1.44509	-0.4	-0.569801	24.8	25.2	25	38.3	39.2	36.9
48	0	5.8	8.7	7.6	2.9	50	-1.1	-12.6437	1	1	1	1	0	1	0	0	0	0	4	0	0	1	0	1	1	0	0	1	0	1	0	0	0	0	1	170	86.6	86.6	81	0	0	-5.6	-6.46651	30	30	28	23.8	23.2	23.4
49	0	6.1	6.3	6.5	0.2	3.27869	0.2	3.1746	0	0	0	0	0	0	0	0	0	0	3	1	0	1	0	1	1	0	0	1	0	0	0	0	0	0	0	168	83.7	77	77	-6.7	-8.00478	0	0	29.7	27.3	27.3	32.1	28.1	28.5
50	1	4.5	5.4	5.2	0.9	20	-0.2	-3.7037	1	0	0																									159	92.6	92.6	92	0	0	-0.6	-0.647948	36.6	36.6	36.4	48.9	47.2	48.2
51	0	4.5	7	5.6	2.5	55.5556	-1.4	-20	1	1	1	0	0	0	0	0	0	0	1	1	0	1	1	1	1	0	0	0	1	0	0	0	0	0	0	181	97.1	96.6	96.5	-0.5	-0.514933	-0.1	-0.10352	26.6	29.5	29.5	31.5	31.1	32.3
52	1	3.5	5	4.4	1.5	42.8571	-0.6	-12	1	1	1	1	0	0	0	0	0	0	1	1	0	1	1	1	1	0	0	1	0	0	0	0	1	0	0	164	66.7	66.3	66.5	-0.4	-0.5997	0.2	0.301659	24.6	24.8	24.6	37.8	40.8	37.5
53	0	7.2	7.1	6.7	-0.1	-1.38889	-0.4	-5.6338	0	0	0																									177	73.4	72.1	72.5	-1.3	-1.77112	0.4	0.554785	23.4	23	23.1	19	18.9	19.2
54	1	7.5	7.5	7.5	0	0	0	0	0	0	0	1	0	0	0	0	0	0	1	1	1	1	0	1	1	0	0	0	1	0	0	0	1	0	0	154	54.9	56.6	54.1	1.7	3.09654	-2.5	-4.41696	23.1	23.9	22.8	37.8	38.6	36.2
55	0	8.5	8.1	8.2	-0.4	-4.70588	0.1	1.23457	0	0	0	1	0	0	1	0	0	0	1	1	1	1	0	0	1	0	0	0	0	0	0	0	1	0	0	174	65.4	65	69	-0.4	-0.611621	4	6.15385	21.6	21.5	22.9	17.5	16.6	13.5
56	1	7.1	6.3	6.6	-0.8	-11.2676	0.3	4.7619	0	0	0	0	0	0	0	0	1	0	3	1	0	0	1	1	1	0	0	1	0	0	0	0	0	0	0	168	61.3	62.1	59.5	0.8	1.30506	-2.6	-4.1868	21.7	22.3	21.1	23.8	22.8	25.5
57	0	6.6	6.7	6.7	0.1	1.51515	0	0	0	0	0	1	0	1	0	0	0	0	0	1	0	0	0	1	0	0	0	1	0	0	0	1	1	0	0	150	60	62.4	59.6	2.4	4	-2.8	-4.48718	27.1	27.7	26.5	29.4	29.4	27.8
58	0	7	7.1	7.2	0.1	1.42857	0.1	1.40845	0	0	0	1	0	0	1	0	0	1	3	1	0	0	0	1	1	0	0	1	0	1	1	0	0	1	1	176	78.4	80.5	80.9	2.1	2.67857	0.4	0.496894	25.3	26	26.1	24	25.2	25.9
59	0	9.2	8.5	8	-0.7	-7.6087	-0.5	-5.88235	0	0	0	1	1	1	0	0	1	0	3	1	1	1	0	1	1	0	0	0	1	0	0	0	1	0	0	173	74.4	76.4	75.7	2	2.68817	-0.7	-0.91623	24.9	25.5	25.3	17.2	17.8	16.8
60	0	7.2	7.5	7.7	0.3	4.16667	0.2	2.66667	0	0	0	1	1	0	1	0	0	1	3	1	0	1	0	1	1	0	0	0	0	0	1	0	1	0	0	178	103.6	97.7	96.7	-5.9	-5.69498	-1	-1.02354	32.7	30.8	30.5	36	33.4	32.3
61	0	7	6.5	7	-0.5	-7.14286	0.5	7.69231	0	0	0	1	0	0	1	0	1	0	1	1	1	1	0	1	1	0	0	0	1	0	0	0	0	0	0	170	80.6	81	81.2	0.4	0.496278	0.2	0.246914	27.9	28	28.1	24.7	24.7	23.7
62	1	5.5	5.3	5.4	-0.2	-3.63636	0.1	1.88679	0	0	0	1	1	0	0	1	0	0	1	1	0	1	0	1	0	0	0	0	1	0	1	1	0	0	0	170	84.8	83.4	82.4	-1.4	-1.65094	-1	-1.19904	29.3	28.9	28.5	41.5	39.1	41.4
63	1	6	5.2	5	-0.8	-13.3333	-0.2	-3.84615	0	0	0	1	0	0	0	0	1	1	3	1	0	1	1	1	1	1	0	0	1	0	1	0	1	0	0	162	58.9	58.5	58.1	-0.4	-0.679117	-0.4	-0.683761	22.4	22.3	22.1	30.9	31.2	30.8
64	1	6.5	5.5	5.7	-1	-15.3846	0.2	3.63636	0	0	0	1	0	1	0	0	1	0	1	1	0	1	1	1	1	0	1	0	0	0	0	0	0	0	0	165	67.5	67.4	67.5	-0.1	-0.148148	0.1	0.148368	24.8	24.8	24.8	37.6	36.9	37.1
65	0	5.1	5.5	5.6	0.4	7.84314	0.1	1.81818	0	0	0	1	0	1	0	0	0	1	3	1	0	1	0	1	1	0	0	0	1	0	1	1	1	0	0	173	80.6	82.5	84.5	1.9	2.35732	2	2.42424	26.9	27.6	28.2	25.9	27.7	27.6
66	1	3.2	4.5	4.1	1.3	40.625	-0.4	-8.88889	1	1	1	0	1	0	1	1	1	1	1	0	1	1	0	1	1	0	0	1	0	1	0	0	0	0	1	164	78.5	77.3	81.5	-1.2	-1.52866	4.2	5.43338	29.6	28.7	30.3	43.8	43.2	42.5
67	0	3.4	3.6	4.1	0.2	5.88235	0.5	13.8889	0	0	0	0	1	0	0	0	0	1	3	1	1	1	0	1	1	0	0	0	1	0	1	1	0	1	1	180	85.2	94.6	93.7	9.4	11.0329	-0.9	-0.951374	28.4	29.2	28.9	30.5	32.2	30.7
68	0	6.8	6.4	7	-0.4	-5.88235	0.6	9.375	0	0	0	1	1	1	0	0	0	0	1	1	0	1	0	1	1	1	1	1	0	0	1	0	0	1	0	180	89.7	88.9	91.6	-0.8	-0.891862	2.7	3.03712	27.7	24.4	28.3	27.1	27.9	27.1
69	1	7.1	6.5	6.3	-0.6	-8.4507	-0.2	-3.07692	0	0	0	1	0	0	0	0	0	0	1	1	0	1	1	1	1	0	1	1	0	0	0	0	0	0	0	157	71.2	72.1	74.5	0.9	1.26404	2.4	3.32871	28.9	29.3	30.2	39.9	40.6	41.1
70	0	7	7.6	6.7	0.6	8.57143	-0.9	-11.8421	0	0	0	0	0	0	0	0	0	0	1	1	0	1	1	1	1	0	0	0	1	0	0	0	0	0	0	172	96.2	98.2	99.3	2	2.079	1.1	1.12016	32.5	33.3	33.6	36.3	35.1	38
71	0	8.2	9	8.3	0.8	9.7561	-0.7	-7.77778	0	0	0	1	0	0	0	0	0	0	1	1	0	1	0	1	1	0	0	0	0	0	0	0	0	0	0	173	94.4	91	91.2	-3.4	-3.60169	0.2	0.21978	31.9	30.4	30.5	26.3	23.5	23.3
72	1	4	4.5	4	0.5	12.5	-0.5	-11.1111	1	0	0	1	0	1	1	0	0	0	1	1	0	1	0	1	1	1	0	0	1	0	1	1	0	0	0	164	111	106	111	-5	-4.5045	5	4.71698	41.5	39.6	41.5	56.8	20	56.8
73	0	7.5	9.1	10.9	1.6	21.3333	1.8	19.7802	1	0	1	1	0	0	0	0	0	0	1	0	1	1	0	0	1	1	1	0	0	0	1	0	0	0	0	109	109	105	103.4	-4	-3.66972	-1.6	-1.52381	34.8	32.7	31.9	31.2	32.2	31.6
74	1	3.1	6	4	2.9	93.5484	-2	-33.3333	1	1	1	0	0	0	0	0	0	0	1	1	0	1	0	1	1	0	0	0	0	0	0	0	0	0	0	156	59.5	59.2	59.2	-0.3	-0.504202	0	0	24.4	24.3	24.3	37.1	37.8	37.8
75	0	6.5	7.7	6.5	1.2	18.4615	-1.2	-15.5844	1	0	0	0	0	0	0	0	0	0	1	1	0	1	1	0	1	0	0	0	0	0	0	0	0	0	0	178	91.3	83.2	85.1	-8.1	-8.87185	1.9	2.28365	28.8	26.6	26.9	31.9	29.2	29.7
76	1	4.2	5.2	5.7	1	23.8095	0.5	9.61538	1	0	1	1	0	1	0	0	0	0	1	1	0	0	1	0	1	1	0	0	0	0	0	0	0	0	0	150	50.6	49.2	50.6	-1.4	-2.7668	1.4	2.84553	23	21.9	22.5	34.4	32.1	30.8
77	1	2.9	3.7	3	0.8	27.5862	-0.7	-18.9189	1	1	1	1	0	0	1	1	1	1	4	1	1	0	0	1	1	0	0	1	0	0	0	0	1	0	1	153	81.9	79.8	79.8	-2.1	-2.5641	0	0	36	34.1	34.1	46.4	45.2	45.2
78	0	6.3	8	7	1.7	26.9841	-1	-12.5	1	1	1	1	0	0	0	0	0	1	2	1	0	1	0	1	1	1	0	1	0	0	0	0	0	0	0	176	109	110.5	110	1.5	1.37615	-0.5	-0.452489	35.5	35.7	35.7	33.7	33	31.5
79	0	7.4	9.2	10.6	1.8	24.3243	1.4	15.2174	1	0	1	0	0	0	0	0	0	0	1	1	0	1	1	0	1	0	0	0	1	0	1	0	1	0	0	169	79.4	75.7	73.8	-3.7	-4.65995	-1.9	-2.50991	28	26.5	25.8	23.9	24.1	24.4
80	0	9.1	11.3	11.5	2.2	24.1758	0.2	1.76991	1	0	1	1	1	0	0	0	0	0	1	1	0	1	0	1	1	1	0	0	1	0	0	0	0	0	0	170	76	74.1	72	-1.9	-2.5	-2.1	-2.83401	26.4	25.6	24.9	22.2	21.4	19
81	0	10.7	11.2	10.7	0.5	4.6729	-0.5	-4.46429	0	0	0	1	1	0	0	0	0	1	3	1	0	1	1	1	1	1	0	1	0	0	0	0	0	0	0	178	91.9	91.5	94.4	-0.4	-0.435256	2.9	3.1694	29	28.9	28.3	23.7	30.9	31.1
82	1	7.6	7.9	7.3	0.3	3.94737	-0.6	-7.59494	0	0	0	0	0	1	0	0	0	0	1	1	0	1	1	1	1	0	0	0	0	0	0	0	0	0	0	166	78.5	70.7	70.9	-7.8	-9.93631	0.2	0.282885	28.5	25.7	25.7	40.5	38.7	36.9
83	0	6	8	7.1	2	33.3333	-0.9	-11.25	1	1	1	1	0	0	0	1	1	0	1	1	0	0	1	1	1	0	0	0	0	0	0	0	0	0	0	174	86.9	84.2	84.4	-2.7	-3.10702	0.2	0.23753	28.7	27.8	28	25.7	25.1	23
84	0	7.6	8	7.5	0.4	5.26316	-0.5	-6.25	0	0	0	1	0	1	0	0	0	0	1	1	0	1	1	1	1	0	0	0	0	0	0	0	0	0	0	170	65.1	66.7	66.1	1.6	2.45776	-0.6	-0.89955	22.5	23.1	22.9	18.5	17.9	16.6
85	0	8	8.3	6.3	0.3	3.75	-2	-24.0964	0	0	0	1	1	1	0	0	0	0	1	1	0	1	1	0	1	0	0	1	0	0	0	0	0	0	0	178	94.7	93	98	-1.7	-1.79514	5	5.37634	29.9	29.4	39.1	34	34.9	34.6
86	0	6.6	8	6.6	1.4	21.2121	-1.4	-17.5	1	0	1	1	0	1	0	1	1	1	2	1	0	1	1	1	1	1	0	0	1	0	0	0	0	0	0	176	96.3	97.1	100.2	0.8	0.830737	3.1	3.19258	31.1	31.3	32.3	31.1	30.9	29.3
87	0	6.8	7	6	0.2	2.94118	-1	-14.2857	0	0	0	1	1	0	0	0	0	0	1	1	0	1	1	1	0	0	0	0	0	0	0	0	0	0	0	185	97.6	98.6	98.2	1	1.02459	-0.4	-0.40568	28.5	28.8	28.7	26	24.4	26.1
88	1	4	6.5	5.8	2.5	62.5	-0.7	-10.7692	1	1	1	1	0	0	1	0	0	0	1	1	0	1	0	1	0	0	0	1	0	0	0	0	0	0	0	160	44.4	43.9	44.4	-0.5	-1.12613	0.5	1.13895	17.3	17.1	17.3	19.2	18.2	19.7
89	0	8.8	91	8.8	82.2	934.091	-82.2	-90.3297	1	1	1	1	1	0	0	0	0	0	1	1	0	1	1	1	1	0	0	1	0	0	1	1	0	1	0	174	79.4	77.1	76.6	-2.3	-2.89673	-0.5	-0.648508	26.2	25.5	25.3	25.7	25	22.7
90	1	4.1	4.3	3.3	0.2	4.87805	-1	-23.2558	0	0	0	0	0	0	1	0	0	1	3	1	1	0	0	0	1	0	0	1	0	0	0	0	0	0	0	156	53.5	58.8	63.9	5.3	9.90654	5.1	8.67347	24.4	24.2	26.3	38.7	38.6	41.3
91	1	6	7.5	7	1.5	25	-0.5	-6.66667	1	0	1	1	0	0	0	1	1	0	1	1	0	1	1	0	1	0	0	0	0	0	0	0	0	0	0	174	69.3	67.8	69.7	-1.5	-2.1645	1.9	2.80236	22.9	22.4	23	18.7	19.1	19
92	0	6.5	7.4	6.5	0.9	13.8462	-0.9	-12.1622	1	0	0	1	0	0	0	0	0	0	1	1	0	1	1	1	1	1	0	0	0	0	0	0	0	0	0	171	72.7	71.1	70	-1.6	-2.20083	-1.1	-1.54712	24.9	24.3	23.9	23.9	21.8	22
93	1	5	6.5	6.3	1.5	30	-0.2	-3.07692	1	1	1	1	1	1	0	0	0	0	1	1	1	1	0	1	1	1	0	1	0	0	1	0	0	0	0	152	48.6	46.7	48.5	-1.9	-3.90947	1.8	3.85439	21	20.2	21	30.5	29.1	30.2
94	0	5.8	6	6	0.2	3.44828	0	0	0	0	0	0	1	0	0	1	0	0	0	1	0	1	0	1	1	0	0	1	0	0	0	0	0	0	0	177	100.7	101.5	102.2	0.8	0.794439	0.7	0.689655	32.1	32.4	32.6	30.2	28.2	27
95	1	6.5	6.6	6.6	0.1	1.53846	0	0	0	0	0	1	0	1	0	0	0	0	1	1	0	1	0	1	1	1	0	1	0	0	1	1	1	0	0	162	72.2	74	74.2	1.8	2.49307	0.2	0.27027	27.7	28.5	29	35.7	38.1	36.7
96	1	6.5	6.6	6.6	0.1	1.53846	0	0	0	0	0	0	1	0	0	0	0	1	2	1	0	0	0	0	0	0	0	0	0	0	0	0	0	0	0	175	87.2	85.6	87.2	-1.6	-1.83486	1.6	1.86916	28.5	28	28.5	26.5	22.4	26.5
97	1	5.5	6.8	5.7	1.3	23.6364	-1.1	-16.1765	1	0	1	1	0	0	1	0	0	1	1	0	0	0	0	1	1	0	0	0	0	1	1	1	0	0	0	169	86.3	83	86.3	-3.3	-3.82387	3.3	3.9759	30.2	29.3	30.2	31	31.2	31
98	0	9.5	12.8	10.3	3.3	34.7368	-2.5	-19.5312	1	1	1	1	0	0	0	0	0	1	2	1	0	1	1	1	1	0	0	0	1	0	0	1	1	0	0	185	77.9	75.2	77.9	-2.7	-3.46598	2.7	3.59043	22.8	22	22.8	21.3	18	21.3
99	0	6.6	9.5	10	2.9	43.9394	0.5	5.26316	1	1	1	0	1	1	0	0	0	1	2	1	0	1	1	1	1	0	0	0	0	0	0	0	0	0	0	159	82.7	83.7	82.7	1	1.20919	-1	-1.19474	25.8	26.1	25.8	30.4	29.6	30.4
100	0	11	13	13	2	18.1818	0	0	1	0	0	1	0	1	0	0	0	0	1	1	0	1	1	0	1	1	1	0	0	0	0	0	0	0	0	183	93	90	93	-3	-3.22581	3	3.33333	27.8	27.1	27.8	28	24.1	28
101	0	4.4	7.3	4.4	2.9	65.9091	-2.9	-39.726	1	1	1	1	1	0	0	0	0	1	3	1	1	1	0	0	1	0	0	0	0	0	0	0	1	0	0	179	101.9	100	101.9	-1.9	-1.86457	1.9	1.9	31.8	31.3	31.8	22.3	21.8	22.3
102	0	6.2	7.3	6.3	1.1	17.7419	-1	-13.6986	1	0	0	1	0	1	0	0	0	0	1	0	1	1	0	1	1	0	0	1	0	0	0	0	0	0	0	185	113	111	113	-2	-1.76991	2	1.8018	33	32.6	33	35.2	33.1	35.2
103	0	9.5	9.6	9.8	0.1	1.05263	0.2	2.08333	0	0	0	1	1	0	0	0	1	0	1	1	0	1	1	1	1	1	0	0	1	0	0	0	0	0	0	176	120	118	120	-2	-1.66667	2	1.69492	39	38	39	27.8	25.6	27.8
104	1	6.4	8.2	8	1.8	28.125	-0.2	-2.43902	1	1	1	1	0	1	0	0	0	1	3	1	0	1	0	1	0	0	0	0	1	1	1	0	1	0	1	178	110	108	110	-2	-1.81818	2	1.85185	35	34.4	35	38.6	38	38.6
105	0	6.2	6.4	6.4	0.2	3.22581	0	0	0	0	0	1	0	1	0	0	0	0	1	1	0	1	0	0	1	0	0	1	0	0	0	0	0	0	0	178	86	84.9	86	-1.1	-1.27907	1.1	1.29564	27.3	26.8	27.3	22.3	22.6	22.3
106	1	6.2	6.4	6.4	0.2	3.22581	0	0	0	0	0	1	0	1	1	0	0	0	1	1	0	1	0	1	1	0	0	0	1	0	0	0	0	0	0	162	78.8	77.1	78.8	-1.7	-2.15736	1.7	2.20493	30	29.4	30	44.8	43.5	44.8
107	1	7.2	7.5	6.4	0.3	4.16667	-1.1	-14.6667	0	0	0	0	0	0	0	0	0	1	2	1	0	1	0	1	1	1	0	1	0	0	1	0	1	0	0	150	70.4	72.4	70.4	2	2.84091	-2	-2.76243	31.3	32.2	31.3	50.1	49.1	50.1
108	0	7	5.3	4.4	-1.7	-24.2857	-0.9	-16.9811	0	0	0	1	0	0	1	1	0	1	3	0	1	1	0	1	0	0	0	1	0	0	0	0	0	0	0	167	64	66.4	64	2.4	3.75	-2.4	-3.61446	22.9	23.8	22.9	13.7	17.1	13.7
109	0	10.3	10.7	9.5	0.4	3.8835	-1.2	-11.215	0	0	0	1	0	1	0	0	0	0	1	1	0	1	1	1	1	1	0	0	0	0	0	0	0	0	0	167	72	63	72	-9	-12.5	9	14.2857	25.9	22.6	25.9	24.7	17.1	24.7
110	1	9.7	11	10.5	1.3	13.4021	-0.5	-4.54545	1	0	0	1	1	0	0	0	0	0	3	0	1	1	0	1	1	0	0	1	0	0	0	0	0	0	1	158	89	85	89	-4	-4.49438	4	4.70588	37.6	36.1	37.6	54.6	53	54.6
111	1	9	10	9.4	1	11.1111	-0.6	-6	1	0	0	1	0	0	0	0	0	0	1	1	0	1	1	0	1	1	0	1	0	0	0	0	0	0	0	177	89	83	89	-6	-6.74157	6	7.22892	28.4	26.7	28.4	28.2	26.4	28.2
112	0	8.2	8.1	6.8	-0.1	-1.21951	-1.3	-16.0494	0	0	0	1	1	1	0	0	0	0	1	0	1	1	0	1	1	0	0	0	1	0	0	0	1	0	0	185	126	122	126	-4	-3.1746	4	3.27869	37	35.8	37	36.6	35.1	36.6
113	1	7.2	7	6.8	-0.2	-2.77778	-0.2	-2.85714	0	0	0	1	0	1	0	0	0	0	1	1	0	1	1	1	1	1	0	0	0	0	0	0	0	0	0	165	69.7	65.8	69.7	-3.9	-5.59541	3.9	5.92705	25.6	24.2	25.6	34.9	41.5	34.9
114	1	4.1	3.7	3.5	-0.4	-9.7561	-0.2	-5.40541	0	0	0	1	0	0	0	0	0	0	1	1	0	0	1	0	1	0	0	0	0	0	0	0	0	0	0	174	78	83	78	5	6.41026	-5	-6.0241	25.8	27.6	25.8	35.6	37.7	35.6
115	1	9.5	8.7	8	-0.8	-8.42105	-0.7	-8.04598	0	0	0	1	1	0	0	0	0	0	1	1	0	1	1	1	1	1	1	0	1	0	0	0	0	0	0	173	90	86	90	-4	-4.44444	4	4.65116	30.1	28.8	30.1	27.7	27.4	27.7
116	0	7.6	9.4	8.4	1.8	23.6842	-1	-10.6383	1	0	1	1	0	0	0	0	0	1	2	1	0	1	0	1	1	0	0	0	1	1	0	0	1	0	0	175	70.2	70.1	70.2	-0.1	-0.14245	0.1	0.142653	22.9	22.9	22.9	18	18	18
117	1	6.3	6.8	6.5	0.5	7.93651	-0.3	-4.41176	0	0	0	1	1	0	0	0	0	0	1	1	0	1	0	1	0	0	0	0	0	1	0	0	0	0	0	160	104	102	104	-2	-1.92308	2	1.96078	40.7	40.1	40.7	39.1	46	39.1
118	0	4.4	7.3	4.4	2.9	65.9091	-2.9	-39.726	1	1	1	1	1	0	0	0	0	1	3	1	1	1	0	0	1	0	0	0	0	0	0	0	1	0	0	179	101.9	100	101.9	-1.9	-1.86457	1.9	1.9	31.8	31.3	31.8	22.3	21.8	22.3
119	0	6.2	7.3	6.3	1.1	17.7419	-1	-13.6986	1	0	0	1	0	1	0	0	0	0	1	0	1	1	0	1	1	0	0	1	0	0	0	0	0	0	0	185	113	111	113	-2	-1.76991	2	1.8018	33	32.6	33	35.2	33.1	35.2
120	0	6.3	7	6	0.7	11.1111	-1	-14.2857	1	0	0	1	1	0	0	0	0	0	1	0	1	1	0	1	1	1	0	1	0	0	0	0	0	0	0	171	96.4	95.1	96.4	-1.3	-1.34855	1.3	1.36698	33	23.5	33	25.7	23.8	25.7
121	0	8.8	10.9	10.5	2.1	23.8636	-0.4	-3.66972	1	0	1	1	0	1	0	0	0	1	3	1	0	1	1	1	1	0	0	1	0	0	0	0	0	0	0	179	82.2	80.3	82.2	-1.9	-2.31144	1.9	2.36613	25.7	25.1	25.7	26.1	24.7	26.1
122	0	8	8.3	6.3	0.3	3.75	-2	-24.0964	0	0	0	1	0	1	0	0	0	0	1	1	0	1	1	0	1	0	0	1	0	0	0	1	0	0	0	178	106	94	106	-12	-11.3208	12	12.766	33.7	29.9	33.7	39.7	34	39.7
123	1	11	13	11.7	2	18.1818	-1.3	-10	1	0	0	1	0	0	1	0	0	0	1	1	0	0	1	1	1	1	0	0	1	0	0	0	0	0	0	167	89	78	89	-11	-12.3596	11	14.1026	31	28.3	31	33.5	23.8	33.5
124	0	7.3	8	7.8	0.7	9.58904	-0.2	-2.5	0	0	0	0	1	0	1	1	0	1	1	0	0	1	0	1	1	0	0	1	0	0	0	0	0	0	0	178	82	89	82	7	8.53659	-7	-7.86517	28.2	28.4	28.2	28.6	23.7	28.6
125	0	5.3	5.6	5.5	0.3	5.66038	-0.1	-1.78571	0	0	0	1	0	0	0	0	0	1	2	1	1	0	0	1	1	0	0	0	0	0	0	1	0	0	1	165	90.2	89	90.2	-1.2	-1.33038	1.2	1.34831	33.1	32.7	33.1	33	30.1	33
126	0	7.8	8.9	7.8	1.1	14.1026	-1.1	-12.3596	1	0	0	1	0	0	1	0	0	1	2	1	0	0	0	1	1	1	0	1	0	1	1	0	0	0	1	172	91.6	95.3	91.6	3.7	4.0393	-3.7	-3.88248	31	32.2	31	28	30.7	28
127	0	8.3	9.3	8.4	1	12.0482	-0.9	-9.67742	1	0	0	1	0	1	0	0	0	0	1	0	0	1	0	1	1	0	0	0	0	0	0	0	0	0	0	183	113	110.3	113	-2.7	-2.38938	2.7	2.44787	33.8	32.9	33.8	28.4	28.5	28.4
128	0	10.5	11.2	9.7	0.7	6.66667	-1.5	-13.3929	0	0	0	0	1	0	0	0	0	0	1	1	1	1	0	1	1	0	0	1	0	0	0	0	0	0	0	168	68.9	68.1	68.9	-0.8	-1.1611	0.8	1.17474	24.4	24.1	24.4	23.1	21.9	23.1
129	0	11	11.1	11.1	0.1	0.909091	0	0	0	0	0	1	0	0	0	0	0	0	1	0	1	1	0	0	1	1	0	0	1	0	0	0	0	0	0	163	70.5	71.9	70.5	1.4	1.98582	-1.4	-1.94715	26.5	27	26.5	26.4	26	26.4
130	0	6	7.4	7	1.4	23.3333	-0.4	-5.40541	1	0	1	1	0	0	0	0	0	0	1	1	0	1	1	1	1	1	1	0	0	0	0	0	0	0	0	165	68.6	68.8	68.6	0.2	0.291545	-0.2	-0.290698	29.6	25.1	29.6	32.1	34.9	32.1
131	1	4.7	5	4.7	0.3	6.38298	-0.3	-6	0	0	0					0	0	1	1	1																157	87	88	87	1	1.14943	-1	-1.13636	35.6	25.7	35.6	44.6	48	44.6
132	1	3.8	4.6	2.7	0.8	21.0526	-1.9	-41.3043	1	0	1	1	0	0	0	0	0	0	1	0	0	0	0	1	1	1	0	0	1	0	0	0	0	0	1	169	100.9	103.1	100.9	2.2	2.18038	-2.2	-2.13385	35.3	35.4	35.3	48.2	49.1	48.2
133	0	9	9	8	0	0	-1	-11.1111	0	0	0	1	0	1	0	0	0	0	1	1	0	1	0	1	1	0	0	1	0	0	0	0	0	0	0	160	59.7	60.4	59.7	0.7	1.17253	-0.7	-1.15894	23.3	23.6	23.3	19.4	21	19.4
134	0	6.2	6.5	6	0.3	4.83871	-0.5	-7.69231	0	0	0	0	0	1	0	1	0	1	2	1	0	1	1	1	0	0	1	0	0	0	0	0	0	0	0	168	95.2	99.3	95.2	4.1	4.30672	-4.1	-4.1289	33.7	35.2	33.7	32	32.4	32
135	1	6.2	6.8	6	0.6	9.67742	-0.8	-11.7647	0	0	0																									160	73.9	75.8	73.6	1.9	2.57104	-2.2	-2.90237	28.9	29.6	28.8	41.9	43.9	41.9
136	0	8	8.7	7.5	0.7	8.75	-1.2	-13.7931	0	0	0	1	1	0	0	0	0	0	1	1	1	1	0	1	1	0	0	0	0	0	1	0	1	0	0	163	80.4	78.6	73.2	-1.8	-2.23881	-5.4	-6.87023	30.3	29.6	27.6	29.5	30.3	25.6
137	0	3.5	6.2	6	2.7	77.1429	-0.2	-3.22581	1	1	1	1	0	0	1	0	0	0	1	0	0	1	0	1	0	0	0	0	0	0	0	0	0	0	0	174	86.3	87.1	87.8	0.8	0.926999	0.7	0.803674	32.1	28.8	29	36.8	32.2	32.5
138	1	2.7	4	3.7	1.3	48.1481	-0.3	-7.5	1	1	1	1	0	0	0	1	0			1	0	0	1	0	1	1	0	1	0	0	0	0	1	0	0	150	49.5	39.6	49.1	-9.9	-20	9.5	23.9899	22	22	21.8	35.1	35	34.1
139	1	6.1	6.8	6.5	0.7	11.4754	-0.3	-4.41176	1	0	0	1	0	0	0	0	1	0	1	1	1	1	0	1	1	1	0	1	0	0	1	0	0	1	0	165	84.9	84.8	84	-0.1	-0.117786	-0.8	-0.943396	31.2	31.1	30.9	45.9	44.9	45.6
140	0	10.5	11	11	0.5	4.7619	0	0	0	0	0	1	1	1	0	0	0	0	1	1	1	1	0	1	1	0	0	0	0	0	0	0	0	0	0	182	77.9	76.9	78.2	-1	-1.2837	1.3	1.69051	23.5	23.2	23.6	23.6	23.1	24.9
141	0	10.3	11.2	11.2	0.9	8.73786	0	0	0	0	0	1	0	1	0	0	0	0	3	1	0	1	1	0	1	0	0	0	1	0	0	0	0	0	0	177	76.1	74.3	73.5	-1.8	-2.36531	-0.8	-1.07672	24.3	23.7	23.5	23.1	21.8	22.4
142	1	10.6	12.2	10.7	1.6	15.0943	-1.5	-12.2951	1	0	0	1	0	0	0	0	0	0	3	1	0	1	0	1	1	0	0	1	0	0	0	0	0	0	0	180	82.6	79.3	83.1	-3.3	-3.99516	3.8	4.79193	25.5	24.5	25.6	23.6	20.9	20.9
143	0	3.3	4.1	3.5	0.8	24.2424	-0.6	-14.6341	1	0	1	1	0	0	0	0	0	0	1	1	0	0	1	0	0	0	0	0	0	0	0	0	0	0	0	174	78.2	81.1	86	2.9	3.70844	4.9	6.04192	25.8	26.8	28.4	35.6	31.7	36.5
144	0	9.8	10.1	8.5	0.3	3.06122	-1.6	-15.8416	0	0	0	1	0	1	0	0	0	0	1	1	0	1	0	1	1	0	0	0	1	0	0	0	0	0	0	167	92.3	88.4	92.4	-3.9	-4.22535	4	4.52489	33.1	31.7	33.1	34.1	31	34.4
145	0	6.9	7.6	6.9	0.7	10.1449	-0.7	-9.21053	1	0	0																									184	71.2	69.2	71.5	-2	-2.80899	2.3	3.3237	26.5	26	26.6	24.4	21.9	18.3
146	0	10.5	11.1	10.5	0.6	5.71429	-0.6	-5.40541	0	0	0	1	1	1	0	0	0	0	1	1	0	1	0	0	1	1	0	0	0	0	0	0	0	0	0	180	80.1	78.3	80.5	-1.8	-2.24719	2.2	2.80971	23.4	22.9	23.5	15.7	13.8	15.9
147	0	9.2	10.7	10.3	1.5	16.3043	-0.4	-3.73832	1	0	0	0	1	1	0	0	0	0	1	1	0	1	1	0	0	0	0	1	0	0	0	0	0	0	0	179	93.1	94.8	94.2	1.7	1.82599	-0.6	-0.632911	29.1	29.6	29.4	29	29.4	27
148	0	5.5	6.6	6.5	1.1	20	-0.1	-1.51515	1	0	0	0	1	0	0	0	0	0	1	1	0	1	1	0	1	0	0	1	0	0	0	0	0	0	0	169	80.4	79.4	78.8	-1	-1.24378	-0.6	-0.755668	28.1	27.8	27.6	27.7	27.7	26.4
149	0	6.3	7.8	6.7	1.5	23.8095	-1.1	-14.1026	1	0	1	1	0	0	1	0	0	1	2	1	0	1	0	0	1	1	0	0	1	0	0	0	1	0	0	170	105.3	98.8	101.7	-6.5	-6.17284	2.9	2.93522	36.4	34	35.2	34.2	32.1	35.8
150	1	8	8.5	8	0.5	6.25	-0.5	-5.88235	0	0	0	1	0	0	0	0	0	0	1	1	0	1	1	0	1	0	0	0	0	0	0	0	0	0	0	163	63.1	65	64.4	1.9	3.01109	-0.6	-0.923077	23.6	24.3	24.2	36.7	35	35.1
151	0	8.5	11	10.5	2.5	29.4118	-0.5	-4.54545	1	1	1	1	0	0	0	0	0	0	3	1	0	1	1	1	1	1	0	1	0	0	1	0	0	0	0	174	79	79.9	81.5	0.9	1.13924	1.6	2.0025	26.1	26.2	26.9	23	23.8	25.9
152	1	8.4	10	9.6	1.6	19.0476	-0.4	-4	1	0	0	1	1	1	0	0	0	0	3	1	0	1	0	1	1	0	0	0	0	0	0	0	0	0	0	173	84.4	84.4	92.3	0	0	7.9	9.36019	28.2	28.2	30.8	24.1	24.1	33.2
153	0	7	7.5	7	0.5	7.14286	-0.5	-6.66667	0	0	0	1	0	0	0	0	1	0	2	1	0	1	0	1	1	1	0	0	1	1	0	0	0	0	0	169	69.9	71.3	69.9	1.4	2.00286	-1.4	-1.96353	24.5	25	24.5	20	21.2	19.3
154	0	5.1	6.6	5.7	1.5	29.4118	-0.9	-13.6364	1	1	1																									169	86.3	83.3	86.4	-3	-3.47625	3.1	3.72149	30.2	29.3	30.3	31.2	31.2	32.5
155	0	7.7	8.8	8.5	1.1	14.2857	-0.3	-3.40909	1	0	0	1	0	0	1	0	0	0	1	1	0	0	0	0	1	1	0	0	0	0	0		0	0	0	180	78.2	71.7	74.9	-6.5	-8.31202	3.2	4.46304	24.1	22.1	23.1	18.2	12.5	13.9
156	1	6	6.5	4.8	0.5	8.33333	-1.7	-26.1538	0	0	0	1	0	1	0	0	0	0	1	1	0	1	0	1	1	0	0	1	0	0	0	0	0	0	0	160	71	72.7	74	1.7	2.39437	1.3	1.78817	27.7	28.4	28.9	39	32.2	42
157	0	7.4	7	6.3	-0.4	-5.40541	-0.7	-10	0	0	0	1	0	1	0	0	1	0	1	1	0	1	0	0	1	0	0	0	0	0	0	0	0	0	0	172	79	72.6	72.2	-6.4	-8.10127	-0.4	-0.550964	26.7	24.5	24.2	27.2	22.8	23.2
158	0	11.2	13.9	11.7	2.7	24.1071	-2.2	-15.8273	1	0	1	1	0	0	0	0	0	0	1	1	0	1	0	1	1	0	0	0	1	0	0	0	0	0	0	175	81.5	80.4	83.7	-1.1	-1.34969	3.3	4.10448	26.2	26.3	27.3	26.8	23.3	28.8
159	1	4.2	5.2	5.7	1	23.8095	0.5	9.61538	1	0	1	1	0	0	0	0	0	0	3	1	0	1	0	0	1	1		0	0	0	0	0	0	0	0	150	51.8	49.2	50.6	-2.6	-5.01931	1.4	2.84553	23	21.9	22.5	34.4	32.1	30.8
160	0	3.8	4	5	0.2	5.26316	1	25	0	0	0	0	0	1	0	0	0	0	1	1	1	1	1	1	1	0	0	1	0	0	0	0	0	0	0	163	81.3	80.2	86.1	-1.1	-1.35301	5.9	7.35661	30.8	30.2	32.4	29.8	29.4	33.1
161	0	6	8	7.1	2	33.3333	-0.9	-11.25	1	1	1	1	0	0	0	0	0	0	1	1	1	0	1	1	1	0	0	0	0	0	0	0	0	0	0	174	86.9	84.2	84.6	-2.7	-3.10702	0.4	0.475059	28.7	27.8	27.9	25.7	25.1	25.4
162	0	5.3	5.6	5.5	0.3	5.66038	-0.1	-1.78571	0	0	0	1	0	0	0	0	0	0	2	1	1	0	0	1	1	0	0	0	1	0	1	0	0	0	1	165	90.2	89	90	-1.2	-1.33038	1	1.1236	33.1	32.7	33.1	32.2	30.1	29.1
163	0	10	10.7	10.7	0.7	7	0	0	0	0	0	0	1	1		0	0	0	1	1	0	1	1	0	0	1	0	1	0	0	0	0	0	0	0	177	83.2	83.5	83.9	0.3	0.360577	0.4	0.479042	26.6	26.7	26.8	23.9	22.4	24.7
164	0	6.5	7.8	6.8	1.3	20	-1	-12.8205	1	0	0	1	0	1	0	0	0	0	3	1	1	1	0	0	1	0	0	1	0	0	0	0	1	0	0	180	75	72.3	73	-2.7	-3.6	0.7	0.968188	23.3	22.3	22.6	20	18	19
165	0	11.2	11	11	-0.2	-1.78571	0	0	0	0	0	1	1	1	0	0	0	0	3	1	0	1	1	1	1	0	0	1	0	0	0	0	0	0	0	186	85	83.1	85	-1.9	-2.23529	1.9	2.2864	24.6	24	24.6	21.1	20.8	21.1
166	0	8	10.3	9	2.3	28.75	-1.3	-12.6214	1	1	1	1	1	0	0	0	0	0	2	1	0	1	0	1	1	0	0	1	0	0	0	0	0	0	0	176	111.7	110.5	110.7	-1.2	-1.07431	0.2	0.180995	36.1	35.7	35.7	32.6	33	31.5
167	0	12.2	14.3	12	2.1	17.2131	-2.3	-16.0839	1	0	0																									173	82	80.3	82.3	-1.7	-2.07317	2	2.49066	27.7	26.8	27.5	24.3	22.9	23.6
168	0	7.5	10.5	10.8	3	40	0.3	2.85714	1	1	1	10	1	0	0	0	0	0	3	1	0	1	1	1	1	0	0	1	0	0	0	0	0	0	0	166	84.2	73.9	74.5	-10.3	-12.2328	0.6	0.811908	30.6	28.6	27	32.2	31	29
169	0	6.5	8.9	8	2.4	36.9231	-0.9	-10.1124	1	1	1	1	0	0	0	0	0	0	2	1	0	1	0	0	0	0	0	1	0	0	0	0	0	0	0	175	85.2	81.7	81	-3.5	-4.10798	-0.7	-0.856793	27.8	26.7	26.4	26.1	21.7	20.2
170	0	7	7.8	6.7	0.8	11.4286	-1.1	-14.1026	1	0	0	1	0	0	0	0	0	0	1	1	0	1	1	1	1	0	0		0	0	0	0	1	0	0	184	97.7	95.1	96.9	-2.6	-2.66121	1.8	1.89274	28.6	28.1	28.9	25	24.3	27.3
171	0	9.9	11.1	11	1.2	12.1212	-0.1	-0.900901	1	0	0	0	1	1	0	0	0	0	1	1	0	1	1	0	1	0	0	0	0	0	0	0	0	0	0	178	75.9	77.4	78.6	1.5	1.97628	1.2	1.55039	24	24.4	24.8	19.5	20.3	20.4
172	0	7.7	8.1	8.2	0.4	5.19481	0.1	1.23457	0	0	0																									174	83.3	82.5	80.6	-0.8	-0.960384	-1.9	-2.30303	27.5	27.2	26.6	25.2	24	24.1
173	0	7.6	8.4	8.4	0.8	10.5263	0	0	1	0	0	1	0	0	0	0	0	0	3	1	0	1	1	1	1	0	0	1	0	1	0	0	1	0	0	175	70.2	70.1	70.1	-0.1	-0.14245	0	0	22.9	22.9	22.9	18	18.4	17.3
174	0	4.4	7.5	5	3.1	70.4545	-2.5	-33.3333	1	1	1	1	1	0	0	0	0	0	2	1	0	1	0	1	1	1	0	1	0	0	0	0	1	0	0	179	101.9	100	101.9	-1.9	-1.86457	1.9	1.9	31.8	31.3	31.8	22.3	21.8	22.3
175	0	4.5	4.5	4.5	0	0	0	0	0	0	0	1	0	0		0	0	0	3	1	0	1	1	1	1	0	0	0	0	0	0	0	1	0	0	155	57.2	57.4	58	0.2	0.34965	0.6	1.0453	23.8	23.9	34.6	34.6	26.2	35.6
176	0	9.2	10.2	9.4	1	10.8696	-0.8	-7.84314	1	0	0	0	1	0	0	0	0	0	3	1	0	1	1	1	1	0	0	1	0	0	0	0	0	0	0	170	77.1	72.5	77.1	-4.6	-5.96628	4.6	6.34483	26.7	25.1	26.7	28.8	26	28.8
177	0	8.6	9.9	8.7	1.3	15.1163	-1.2	-12.1212	1	0	0	1	1	1	0	0	0	0	3	1	0	1	1	0	1	0	0	0	0	0	0	0	0	0	0	177	78.4	79.8	80	1.4	1.78571	0.2	0.250627	25	25.2	25.6	22	23.6	23.7
178	0	9.5	11	11	1.5	15.7895	0	0	1	0	0	1	0	0	0	0	0	0	1	1	0	1	1	1	1	0	0	0	1	0	0	0	1	0	0	169	92.1	90.6	86.3	-1.5	-1.62866	-4.3	-4.74614	32.2	32.2	30.2	29.9	29.9	27.6
179	0	6.9	8.6	8	1.7	24.6377	-0.6	-6.97674	1	0	1	1	0	0	0	0	0	0	1	1	0	1	1	1	1	1	0	0	0	0	1	0	1	0	0	178	81.6	79.4	80.5	-2.2	-2.69608	1.1	1.38539	25.8	25.1	25.4	17.9	17	19.7
180	0	6.9	8.6	9	1.7	24.6377	0.4	4.65116	1	0	1	1	0	0	0	0	0	0	1	1	1	1	1	0	1	0	0	0	0	0	0	0	0	0	0	182	89.1	89.4	91.5	0.3	0.3367	2.1	2.34899	26.9	27	27.6	23.6	22	24.9
181	0	7.7	7.8	6	0.1	1.2987	-1.8	-23.0769	0	0	0	1	0	0	0	1	0	0	3	1	0	1	0	1	1	0	0	1	0	0	1	0	0	0	1	176	108.2	105.9	110.8	-2.3	-2.12569	4.9	4.62701	34.9	34.2	35.8	34.9	36	36.5
182	1	4.8	5.8	6	1	20.8333	0.2	3.44828	1	0	1	1	0	0	0	0	0	0	1	1	1	1	0	1	1	1	0	0	1	0	0	0	1	0	0	162	88.7	81.9	84.9	-6.8	-7.66629	3	3.663	33.8	31.2	32.4	48.3	46.9	48.1
183	1	6	6.6	6	0.6	10	-0.6	-9.09091	0	0	0	0	0	0	1	0	0	0	2	1	0	0	0	1	1	0	0	0	0	0	0	0	0	0	0	165	86.9	86.6	87.4	-0.3	-0.345224	0.8	0.923788	31.9	31.8	32.1	46.4	46.8	46.7
184	0	4.9	5.6	4.9	0.7	14.2857	-0.7	-12.5	1	0	0	1	0	1	0	0	0	0	3	1	0	1	1	1	1	1	0	0	0	0	0	0	0	0	0	156	64.9	63.3	64.9	-1.6	-2.46533	1.6	2.52765	27.4	26	27.4	37.4	36.3	37.4
185	0	4	4.4	5	0.4	10	0.6	13.6364	0	0	0	1	0	0	0	0	0	0	4	1	0	1	1	1	1	0	0	1	0	1	1	0	1	1	1	177	82.2	84	84	1.8	2.18978	0	0	26.2	26.8	26.8	24	25.2	25.2
186	0	6	7.1	5	1.1	18.3333	-2.1	-29.5775	1	0	0	0	0	0	0	0	0	1	3	1	0	0	0	1	0	0	0	1	0	0	0	0	1	0	1	174	100.9	101.6	104.1	0.7	0.693756	2.5	2.46063	33.3	33.6	34.5	38	36.8	37.3
187	0	5.8	7.8	6	2	34.4828	-1.8	-23.0769	1	1	1	1	1	0	0	0	0	0	1	1	1	1	1	0	1	0	0	1	0	1	0	0	0	0	0	174	84.5	79.4	79.4	-5.1	-6.0355	0	0	28.8	26.2	26.2	30.7	28.1	28.1
188	1	8.1	10.3	8.3	2.2	27.1605	-2	-19.4175	1	1	1	0	0	0	0	0	0	0	2	1	0	1	0	0	1	0	0	0	0	0	0	0	0	0	0	169	61.5	62	62	0.5	0.813008	0	0	21.5	21.7	21.7	31.7	29.6	29.6
189	0	3.2	5	3.3	1.8	56.25	-1.7	-34	1	1	1	1	1	0	0	0	0	0	1	0	0	1	1	0	1	0	0	0	0	0	0	0	1	0	0	166	73.7	81.1	73.7	7.4	10.0407	-7.4	-9.12454	26.7	24.7	26.7	27.6	25.5	27.6
190	0	6.4	8.4	8	2	31.25	-0.4	-4.7619	1	1	1	1	0	1	0	0	0	0	1	1	0	1	0	1	1	0	0	1	0	0	0	0	1	0	0	190	118.1	118	123.5	-0.1	-0.084674	5.5	4.66102	32.7	36	38.1	25.6	30.5	33.3
191	0	8.2	7.8	8.2	-0.4	-4.87805	0.4	5.12821	0	0	0	1	0	0	0	0	0	0	2	1	1	1	1	0	1	0	0	0	0	0	0	0	0	0	0	174	67.7	61	71.1	-6.7	-9.8966	10.1	16.5574	22.3	23.6	23.5	13.1	16.1	19.7
192	0	6.3	7.6	6.3	1.3	20.6349	-1.3	-17.1053	1	0	1	1	0	1	1	0	0	0	2	1	0	1	1	1	1	1	0	0	1	0	1	0	0	0	0	186	92.5	90.1	90.3	-2.4	-2.59459	0.2	0.221976	19.2	26	26.1	19.2	19.4	19.6
193	0	10	11.4	11	1.4	14	-0.4	-3.50877	1	0	0	1	0	1	0	0	0	0	1	1	0	1	1	0	1	1	0	0	0	0	0	0	0	0	0	178	76.7	72.8	73	-3.9	-5.08475	0.2	0.274725	23.9	23	23	20.1	16.8	17.1
194	0	10.4	11.6	11	1.2	11.5385	-0.6	-5.17241	1	0	0	1	0	1	0	0	0	0	1	0	0	1	0	1	1	0	0	1	0	0	0	0	0	0	0	175	81.6	77	81.9	-4.6	-5.63725	4.9	6.36364	26.7	25.1	26.7	21.4	18.5	21.4
195	1	8.4	10	8	1.6	19.0476	-2	-20	1	0	0	1	1	0	0	0	0	0	1	1	0	1	1	0	1	0	0	1	0	0	1	0	0	0	0	173	78.6	77.8	81.2	-0.8	-1.01781	3.4	4.37018	26.3	26	27.1	25.9	25.3	27
196	0	12	11	9.5	-1	-8.33333	-1.5	-13.6364	0	0	0	1	1	1	0	0	0	0	2	1	0	1	1	1	1	0	0	1	0	0	0	0	0	0	0	193	90	90.5	93.2	0.5	0.555556	2.7	2.98343	26.9	27	27.8	24.1	22.6	22.2
197	0	7.8	7.9	7	0.1	1.28205	-0.9	-11.3924	0	0	0	1	0	0	0	0	0	0	1	1	0	1	1	1	1	1	0	1	0	0	0	0	0	0	0	165	75.4	72.4	74.4	-3	-3.97878	2	2.76243	27.7	26.5	27.4	39.7	27.7	28.4
198	1	7.5	8.1	7.5	0.6	8	-0.6	-7.40741	0	0	0	1	0	0	0	0	0	0	1	0	1	1	0	0	1	1	0	1	0	0	0	0	0	0	0	159	62.3	60.2	58.9	-2.1	-3.37079	-1.3	-2.15947	24.6	23.8	23.3	36.2	35	32.8
										35
[truncated: 27 more columns]
